# Supplementary material for: Yield impact of source-sink-regulated senescence in hybrid maize and genetic architecture in exPVP inbreds
Source: Theor Appl Genet. 2026 Apr 27;139(5):135. doi: 10.1007/s00122-026-05210-z (PMC13121282; doi:10.1007/s00122-026-05210-z)
Supplement: Supplementary file 2 — Supplementary file2 (XLSX 26 kb) [file 122_2026_5210_MOESM2_ESM.xlsx]

## Sheet: Table S1
	Table S1. Broad-sense Heritability (H2) of senescence-related traits and significance for terms included in BLUP model. Traits at 600GDD and rates could only be calculated with one year of data. They do not have year related terms and have higher estimated heritability than would be seen over multiple years.
			Heritability	Pvalue	Pvalue	Pvalue	Pvalue	Pvalue	Pvalue
				Geno	Geno:Year	Year	Rep	Range	Row
	425 GDD	Pol	0.724	0	0	0.031	0.064	0.117	1
		NonPol	0.691	0	0	0.023	1	0.002	1
		SSRS	0.622	0	0	0.005	1	0.032	1
		Difference	0.559	0	0	0.005	0.874	0.058	1
		NonPoladj	0.613	0	0	0.004	1	0.01	1
	600 GDD	Pol	0.754	0	NA	NA	0.998	0.39	0.827
		NonPol	0.818	0	NA	NA	1	0.271	1
		SSRS	0.808	0	NA	NA	0.999	0.421	1
		Difference	0.795	0	NA	NA	1	1	1
		NonPoladj	0.822	0	NA	NA	1	0.48	1
	Rates	Pol	0.279	0.011	NA	NA	1	0.999	0.999
		NonPol	0.666	0	NA	NA	1	1	1
		SSRS	0.604	0	NA	NA	0.691	1	1
		Difference	0.594	0	NA	NA	1	0.368	1
		NonPoladj	0.669	0	NA	NA	1	1	1

## Sheet: Table S2
Table S2. The top five SNPs associated at a P-value below the genome-wide Bonferroni-corrected threshold across all traits measured in the exPVP inbred population and yield in both testcross populations. Effect and p-value are shown for all traits.
																																					exPVP x PHP02 testcross population				exPVP x 2FACC testcross population
CHR	POS	SNP	maf	effect_Pol_425	pvalue_Pol_425	effect_NonPol_425	pvalue_NonPol_425	effect_NonPoladj_425	pvalue_NonPoladj_425	effect_difference_425	pvalue_difference_425	effect_SSRS_425	pvalue_SSRS_425	effect_Pol_600	pvalue_Pol_600	effect_NonPol_600	pvalue_NonPol_600	effect_difference_600	pvalue_difference_600	effect_NonPoladj_600	pvalue_NonPoladj_600	effect_SSRS_600	pvalue_SSRS_600	effect_Rate_Difference	pvalue_Rate_Difference	effect_Rate_Pol	pvalue_Rate_Pol	effect_Rate_NonPol	pvalue_Rate_NonPol	effect_Rate_NonPoladj	pvalue_Rate_NonPoladj	effect_Rate_SSRS	pvalue_Rate_SSRS	effect_HybridBLUP_NDVISenescence	pvalue_HybridBLUP_NDVISenescence	effect_HybridBLUP_Yield	pvalue_HybridBLUP_Yield	effect_HybridBLUP_NDVISenescence	pvalue_HybridBLUP_NDVISenescence	effect_HybridBLUP_Yield	pvalue_HybridBLUP_Yield
1	24655033	1-24655033	0.134503	2.47973	0.000132897	4.92739	3.47839e-10	3.56613	1.33249e-08	-2.47416	5.49019e-05	-0.0740481	1.38161e-06	1.43934	0.0368777	2.77022	0.000350767	-0.396401	0.697989	2.39008	0.001806	-0.0602478	0.00957929	-0.00511755	0.230691	-0.00156232	0.114721	-0.00718298	0.0655303	-0.00684897	0.0799478	5.53269e-05	0.469345	-0.694069	0.164742	-57.657	0.650612	0.009	0.98	17.92	0.86
3	115601313	3-115601313	0.280702	-2.10624	1.10887e-06	-1.39059	0.00999234	-0.417393	0.332937	-0.491899	0.220699	-0.00526771	0.602217	-2.65844	4.79979e-07	0.903384	0.0981679	-3.98819	2.0728e-09	1.4881	0.00551037	-0.0589542	0.000263381	0.0115077	0.000613142	-0.000277837	0.727637	0.00827365	0.00753582	0.00825012	0.00786883	-0.000145177	0.0166164	0.15782	0.606212	107.94	0.161082	-0.012	0.96	20.05	0.76
3	157623549	3-157623549	0.0760234	0.198467	0.776572	2.11192	0.0138421	1.90139	0.00526401	-1.76206	0.0073906	-0.0415987	0.0119383	-1.4646	0.0896278	3.97511	2.57082e-06	-5.10556	2.06744e-06	4.26266	2.83362e-07	-0.150902	1.40185e-09	0.0127974	0.021069	-0.00261513	0.0469249	0.00783937	0.149101	0.00849353	0.118835	-0.000381649	0.000281754	0.167544	0.759053	99.5855	0.474836	0.47	0.38	41.71	0.71
4	241458461	4-241458461	0.0584795	-0.0149922	0.985694	1.86271	0.0699626	1.74535	0.0325625	-1.67823	0.0227076	-0.0422668	0.0224557	-0.09286	0.92164	5.59942	3.38316e-09	-5.64586	1.46515e-06	5.73901	7.1512e-10	-0.170927	1.41e-09	0.0111189	0.0597976	-0.00162369	0.260529	0.00802527	0.162097	0.00808559	0.160014	-0.00036231	0.00113138	-0.0420716	0.93117	-55.3662	0.656349	-0.16	0.756	-100.05	0.365
6	142491809	6-142491809	0.152047	1.72129	0.00121133	2.37816	0.000277665	1.50291	0.00399673	-0.80095	0.108599	-0.0212295	0.0906243	2.36006	0.000187295	-0.287575	0.658596	2.45719	0.00268901	-0.712842	0.266094	0.0267335	0.168182	-0.0171898	7.11339e-06	-0.000952919	0.309004	-0.0219308	1.47009e-09	-0.0219374	1.60817e-09	0.000303633	2.59918e-05	-0.502895	0.159243	-107.8	0.237847	-0.68	0.064	-109.85	0.16

## Sheet: Table S3
	Table S3. List of Bonferroni-corrected SNP-trait associations and linked genes in a 250kb window flanking the top SNP.
	Trait	Chr	SNP_POS	pvalue	v4 Gene ID	Transcript_start	Annotation
	NonPol_425	1	24655033	3.48e-10	Zm00001d028159	24572142	F-box protein GID2
	NonPol_425	1	24655033	3.48e-10	Zm00001d028160	24589853	CASP-like protein 2B2
	NonPol_425	1	24655033	3.48e-10	Zm00001d028161	24673011	NA
	NonPol_425	1	24655033	3.48e-10	Zm00001d028162	24771608	sulfate permease1
	Difference_600	3	115601313	2.07e-09	Zm00001d041390	115625162	Cysteine/Histidine-rich C1 domain family protein
	Difference_600	3	115601313	2.07e-09	Zm00001d041392	115687793	calcineurin B-like2
	Difference_600	3	115601313	2.07e-09	Zm00001d041393	115711929	Calcineurin B-like protein 2
	SSRS_600	3	157623549	1.4e-09	Zm00001d042256	157560975	Protein kinase superfamily protein
	SSRS_600	3	157623549	1.4e-09	Zm00001d042257	157565559	Photosynthetic NDH subunit of subcomplex B 5 chloroplastic
	SSRS_600	3	157623549	1.4e-09	Zm00001d042258	157658884	RING finger protein
	SSRS_600	3	157623549	1.4e-09	Zm00001d042259	157665994	Prefoldin chaperone subunit family protein
	NonPoladj_600	4	241458461	7.15e-10	Zm00001d053800	241341720	Glycine cleavage system H protein 2 mitochondrial
	NonPoladj_600	4	241458461	7.15e-10	Zm00001d053801	241344798	Phosphatase IMPL1 chloroplastic
	NonPoladj_600	4	241458461	7.15e-10	Zm00001d053802	241403906	Pentatricopeptide repeat-containing protein
	NonPoladj_600	4	241458461	7.15e-10	Zm00001d053803	241416859	NA
	NonPoladj_600	4	241458461	7.15e-10	Zm00001d053805	241441900	Peptidyl-prolyl cis-trans isomerase
	NonPoladj_600	4	241458461	7.15e-10	Zm00001d053806	241443950	Serine/threonine-protein phosphatase BSL1
	NonPoladj_600	4	241458461	7.15e-10	Zm00001d053807	241453021	Porphobilinogen deaminase chloroplastic
	NonPoladj_600	4	241458461	7.15e-10	Zm00001d053808	241457479	Protein JASON
	NonPoladj_600	4	241458461	7.15e-10	Zm00001d053809	241467379	Defective in cullin neddylation protein
	NonPoladj_600	4	241458461	7.15e-10	Zm00001d053810	241470455	Replication protein-like
	NonPoladj_600	4	241458461	7.15e-10	Zm00001d053812	241525366	Glycerophosphodiester phosphodiesterase GDPD4
	Rate_NonPol	6	142491809	1.47e-09	Zm00001d037929	142399394	40S ribosomal protein S5-2
	Rate_NonPol	6	142491809	1.47e-09	Zm00001d037931	142474697	Biotin synthase
	Rate_NonPol	6	142491809	1.47e-09	Zm00001d037932	142512806	Transducin/WD40 repeat-like superfamily protein
	Rate_NonPol	6	142491809	1.47e-09	Zm00001d037934	142590235	UDP-glucuronic acid decarboxylase 4
	Rate_NonPoladj	6	142491809	1.61e-09	Zm00001d037929	142399394	40S ribosomal protein S5-2
	Rate_NonPoladj	6	142491809	1.61e-09	Zm00001d037931	142474697	Biotin synthase
	Rate_NonPoladj	6	142491809	1.61e-09	Zm00001d037932	142512806	Transducin/WD40 repeat-like superfamily protein
	Rate_NonPoladj	6	142491809	1.61e-09	Zm00001d037934	142590235	UDP-glucuronic acid decarboxylase 4

## Sheet: Table S4
Table S4. Summary of SNPs associated with a trait in PHP02 testcrosses, and their overlap with NonPoladj_425 in the exPVP inbred population
Trait	Population	Total SNPs	Number of represented loci	Number of overlapped SNPs	Observed overlaping loci	Loci expected by random chance
NonPoladj_425	exPVP	9671	373	.	.	.
HybridBLUP_EARAREA	exPVP x PHP02	2817	317	0	0	11.8241
HybridBLUP_EARCW	exPVP x PHP02	12410	733	2	1	27.3409
HybridBLUP_EARLGT	exPVP x PHP02	3191	568	0	0	21.1864
HybridBLUP_EARPER	exPVP x PHP02	3701	378	0	0	14.0994
HybridBLUP_EARRC	exPVP x PHP02	4734	483	0	0	18.0159
HybridBLUP_EARTR	exPVP x PHP02	6470	573	1	1	21.3729
HybridBLUP_EARVOL	exPVP x PHP02	3641	337	0	0	12.5701
HybridBLUP_EARWTH	exPVP x PHP02	6008	553	2	1	20.6269
HybridBLUP_KERARE	exPVP x PHP02	5511	644	0	0	24.0212
HybridBLUP_KERCC	exPVP x PHP02	5288	626	0	0	23.3498
HybridBLUP_KERFIL	exPVP x PHP02	15756	1280	0	0	47.744
HybridBLUP_KERLEN	exPVP x PHP02	16942	884	3	2	32.9732
HybridBLUP_KERMEAND	exPVP x PHP02	6289	614	0	0	22.9022
HybridBLUP_KERPER	exPVP x PHP02	26535	1986	2	1	74.0778
HybridBLUP_KERWTH	exPVP x PHP02	4114	546	0	0	20.3658
HybridBLUP_KERYLD_g	exPVP x PHP02	4871	575	0	0	21.4475
HybridBLUP_NDVISenescence	exPVP x PHP02	6767	606	0	0	22.6038
HybridBLUP_PHTKPE	exPVP x PHP02	6435	668	0	0	24.9164
HybridBLUP_PHTKPR	exPVP x PHP02	7948	467	45	3	17.4191
HybridBLUP_PHTKR	exPVP x PHP02	7281	703	0	0	26.2219
HybridBLUP_SCTTER	exPVP x PHP02	19734	1508	1	1	56.2484
HybridBLUP_TKERAB	exPVP x PHP02	5996	678	6	1	25.2894
HybridBLUP_Yield	exPVP x PHP02	4977	651	0	0	24.2823

## Sheet: Table S5
Table S5. Summary of SNPs associated with a trait in 2FACC testcrosses, and their overlap with NonPoladj_425 in the exPVP inbred population
Trait	Population	Total SNPs	Number of represented loci	Number of overlapped SNPs	Observed overlaping loci	Loci expected by random chance
NonPoladj_425	exPVP	9671	373	.	.	.
HybridBLUP_EARAREA	exPVP x 2FACC	2997	473	0	0	17.6429
HybridBLUP_EARCW	exPVP x 2FACC	5898	648	0	0	24.1704
HybridBLUP_EARLGT	exPVP x 2FACC	6606	623	0	0	23.2379
HybridBLUP_EARPER	exPVP x 2FACC	3728	453	0	0	16.8969
HybridBLUP_EARRC	exPVP x 2FACC	6289	397	0	0	14.8081
HybridBLUP_EARTR	exPVP x 2FACC	2740	431	0	0	16.0763
HybridBLUP_EARVOL	exPVP x 2FACC	3209	473	0	0	17.6429
HybridBLUP_EARWTH	exPVP x 2FACC	4993	709	2	1	26.4457
HybridBLUP_KERARE	exPVP x 2FACC	4087	442	0	0	16.4866
HybridBLUP_KERCC	exPVP x 2FACC	7130	799	1	1	29.8027
HybridBLUP_KERFIL	exPVP x 2FACC	10867	1200	0	0	44.76
HybridBLUP_KERLEN	exPVP x 2FACC	16424	772	0	0	28.7956
HybridBLUP_KERMEAND	exPVP x 2FACC	5114	547	0	0	20.4031
HybridBLUP_KERPER	exPVP x 2FACC	27783	1743	2	2	65.0139
HybridBLUP_KERWTH	exPVP x 2FACC	3087	417	0	0	15.5541
HybridBLUP_KERYLD_g	exPVP x 2FACC	5860	430	0	0	16.039
HybridBLUP_NDVISenescence	exPVP x 2FACC	11925	1061	3	2	39.5753
HybridBLUP_PHTKPE	exPVP x 2FACC	9593	947	0	0	35.3231
HybridBLUP_PHTKPR	exPVP x 2FACC	5569	429	0	0	16.0017
HybridBLUP_PHTKR	exPVP x 2FACC	8230	744	0	0	27.7512
HybridBLUP_SCTTER	exPVP x 2FACC	14517	1284	1	1	47.8932
HybridBLUP_TKERAB	exPVP x 2FACC	3456	471	0	0	17.5683
HybridBLUP_Yield	exPVP x 2FACC	9368	759	0	0	28.3107
